# Supplementary material for: Prognostic Significance of Platelet-to-Lymphocyte Ratio in Cholangiocarcinoma: A Meta-Analysis
Source: Biomed Res Int. 2018 Nov 14;2018:7375169. doi: 10.1155/2018/7375169 (PMC6261069; doi:10.1155/2018/7375169)
Supplement: Supplementary Materials — S1: search strategies in the databases. S2: data related to this study. [file 7375169.f1.zip]

Archive with 4 entries (3 files):
- 7375169.f1/
- 7375169.f1/OS.dta
- 7375169.f1/PFS.dta
- 7375169.f1/Search Strategies.doc
